# Supplementary material for: Bifidobacterium spp. and their metabolite lactate protect against acute pancreatitis via inhibition of pancreatic and systemic inflammatory responses
Source: Gut Microbes. 2022 Oct 4;14(1):2127456. doi: 10.1080/19490976.2022.2127456 (PMC9542615; doi:10.1080/19490976.2022.2127456)
Supplement: Supplemental Material [file KGMI_A_2127456_SM6553.zip]

Archive with 2 entries (2 files):
- Supplementary data combined (1).docx
- Supplementary figures for submission (1).pdf
